# Supplementary material for: Determinants of adverse reactions to first-line antitubercular medicines: a prospective cohort study
Source: J Pharm Policy Pract. 2023 Jun 8;16:70. doi: 10.1186/s40545-023-00577-6 (PMC10249546; doi:10.1186/s40545-023-00577-6)
Supplement: Supplementary file 1 — Additional file 1. Manuscript dataset. [file 40545_2023_577_MOESM1_ESM.xlsx]

## Sheet: Sheet1
Patient_ID	Age	Weight_Baseline	Weight_IP	Weight_Final	Gender	Marital_Status	Occupation	Education	Recreational_drug_use	Type_Recreational_drug	Cigarette_Smoking	Pack_year_Smoking	Alcohol_use	Units_Alcohol_per_week	Type_of_TB	TB_Diagnostic_test	GIT_ADRs	GIT_Severity	Nausea	No_Nausea_Events	Nausea_latency	Nausea_duration	Nausea_severity	Vomiting	No_Vomiting_events	Vomiting_latency	Vomiting_duration	Vomiting_severity	Anorexia	No_Anorexiaevents	Anorexia_latency	Anorexia_duration	Anorexia_severity	Abdominal_pain	No_AbdominalPain_events	Abdominal_pain_latency	Abdominal_pain_duration	Abdominal_pain_severity	Diarrhoea	Diarrhoea_latency	Diarrhoea_duration	Diarrhoea_severity	CNS_Neurological_ADRs	CNS_Severity	Ataxia	Ataxia_latency	Ataxia_duration	Ataxia_severity	Numbness
OB001	32	52	54	58	1	1	1	1	0		0		0		1	2	0		0					0					0					0					0				0		0				0
OB002	32	47	47	50	1	1	1	1	0		0		0		1	2	1	1	1	1	7	3	1	0					0					0					1	7	1	1	0		0				0
OB003	48	62	64	66	1	2	1	0	0		0		0		1	2	0		0					0					0					0					0				0		0				0
OB004	54	76	77	78	1	2	1	1	0		0		0		1	2	0		0					0					0					0					0				0		0				0
OB005	24	53	53	55	2	1	1	2	0		0		0		1	1	0		0					0					0					0					0				0		0				0
OB006	26	64	69	70	1	1	0	3	0		0		0		1	2	1	2	0					0					0					0					1	1	9	2	1	2	0				1
OB007	31	56	58	62	1	2	1	0	0		0		0		1	2	0		0					0					0					0					0				0		0				0
OB008	64	52	55	58	1	2	1	1	0		0		0		1	1	0		0					0					0					0					0				0		0				0
OB009	46	50	52	53	1	2	1	1	0		0		0		1	2	0		0					0					0					0					0				0		0				0
OB010	32	70	73	75	1	2	1	1	0		0		0		1	2	0		0					0					0					0					0				0		0				0
OB011	46	54	56	58	2	2	1	1	0		0		0		1	2	0		0					0					0					0					0				0		0				0
OB012	37	67	67	69	1	2	1	3	0		0		0		1	1	0		0					0					0					0					0				0		0				0
OB013	29	61	64	65	1	1	1	1	0		0		0		1	1	0		0					0					0					0					0				0		0				0
OB014	53	50	52	53	1	2	0	1	0		0		0		1	2	0		0					0					0					0					0				0		0				0
OB015	42	53	55	60	1	2	1	1	0		0		0		1	2	0		0					0					0					0					0				0		0				0
OB017	26	49	52	53	1	1	0	1	0		0		0		1	1	0		0					0					0					0					0				0		0				0
OB018	31	53	54	55	1	2	1	2	0		0		0		1	2	0		0					0					0					0					0				0		0				0
OB019	34	57	60	65	1	1	1	2	0		0		0		1	3	0		0					0					0					0					0				0		0				0
OB020	31	65	68	72	1	1	0	1	0		0		0		1	1	0		0					0					0					0					0				0		0				0
OB021	50	50	53	54	1	2	0	0	0		0		0		1	1	0		0					0					0					0					0				0		0				0
OB022	49	56	57	58	2	2	1	1	0		0		0		1	3	0		0					0					0					0					0				0		0				0
OB023	50	56	57	60	1	2	1	1	0		0		0		1	1	0		0					0					0					0					0				0		0				0
OB024	39	64	65	69	1	4	1	1	0		0		0		1	3	0		0					0					0					0					0				0		0				0
OB025	19	42	44	47	2	1	0	2	0		0		0		1	2	0		0					0					0					0					0				0		0				0
OB026	46	65	66	67	1	2	1	1	1	1	1	12	0		1	2	0		0					0					0					0					0				0		0				0
OB027	32	48	50	53	1	3	1	2	0		0		0		1	3	1	1	0					1	1	30	2	1	0					0					0				0		0				0
OB028	46	60	63	64	1	2	1	0	0		0		0		1	1	0		0					0					0					0					0				0		0				0
OB029	53	59	60	61	1	2	1	0	0		0		0		1	2	1	1	0					1	1	30	2	1	0					0					0				0		0				0
OB030	35	57	59	62	1	2	1	0	0		0		0		1	1	0		0					0					0					0					0				0		0				0
OB031	36	41	43	44	1	1	1	1	0		0		0		1	3	0		0					0					0					0					0				0		0				0
OB032	45	53	55	58	1	2	1	2	0		0		0		1	2	0		0					0					0					0					0				0		0				0
OB033	62	45	46	47	1	2	0	1	0		0		0		1	3	0		0					0					0					0					0				0		0				0
OB034	29	62	55	56	1	1	0	0	0		0		0		1	1	0		0					0					0					0					0				0		0				0
OB035	76	55	55	57	1	2	0	0	0		0		0		1	3	0		0					0					0					0					0				0		0				0
OB036	43	70	70	71	1	1	0	1	0		0		0		1	2	0		0					0					0					0					0				0		0				0
OB037	40	50	52	55	1	1	1	0	0		0		0		1	2	0		0					0					0					0					0				0		0				0
OB038	55	50	51	52	2	2	1	0	0		0		0		1	2	0		0					0					0					0					0				0		0				0
OB040	40	76	78	79	1	2	1	1	0		0		0		1	2	0		0					0					0					0					0				0		0				0
OB041	46	65	66	69	1	3	1	0	1	1	1	3	0		1	2	0		0					0					0					0					0				0		0				0
OB042	37	55	57	58	1	2	1	0	0		0		0		1	2	0		0					0					0					0					0				0		0				0
OB043	69	45	45	47	1	2	0	1	0		0		0		1	2	0		0					0					0					0					0				0		0				0
OB044	43	54	56	58	2	2	0	1	0		0		0		1	2	0		0					0					0					0					0				0		0				0
OB045	53	70	70	73	2	4	0	0	0		0		0		1	2	0		0					0					0					0					0				0		0				0
OB046	40	65	67	68	1	2	1	1	0		0		0		1	2	0		0					0					0					0					0				0		0				0
OB047	50	60	62	65	1	3	0	0	0		0		0		1	2	0		0					0					0					0					0				0		0				0
OB048	33	63	63	65	1	2	1	1	0		0		1		1	1	0		0					0					0					0					0				0		0				0
OB049	37	63	64	67	1	1	1	1	0		0		0		1	2	0		0					0					0					0					0				0		0				0
OB050	34	48	53	55	2	1	1	1	0		0		0		1	2	0		0					0					0					0					0				0		0				0
OB051	38	45	45	47	1	1	0	1	0		0		1		1	1	0		0					0					0					0					0				0		0				0
OB052	26	56	56	58	1	2	1	1	0		0		1		1	1	0		0					0					0					0					0				0		0				0
OB053	57	56	57	59	1	2	1	1	0		0		0		1	1	0		0					0					0					0					0				0		0				0
OB055	53	54	54	56	1	2	1	1	0		0		0		1	2	0		0					0					0					0					0				0		0				0
OB056	38	49	49	51	1	1	0	2	0		0		0		1	2	0		0					0					0					0					0				0		0				0
OB057	30	48	50	51	2	1	0	2	0		0		0		1	2	0		0					0					0					0					0				0		0				0
OB058	25	68	69	71	1	1	1	2	0		0		0		1	2	0		0					0					0					0					0				0		0				0
OF001	47	45	45	49	1	3	1	1	1	1	1	7.5	0		1	3	0		0					0					0					0					0				0		0				0
OF002	76	43	43	45	2	4	1	0	0		0		0		1	2	0		0					0					0					0					0				0		0				0
OF003	31	45	43	48	1	1	1	1	0		0		0		1	2	0		0					0					0					0					0				0		0				0
OF004	42	43	47	50	1	2	1	2	0		0		0		1	2	0		0					0					0					0					0				0		0				0
OF005	44	38	40	50	1	2	1	1	0		0		0		1	2	0		0					0					0					0					0				0		0				0
OF006	31	63	66	69	1	2	1	1	0		0		0		1	2	0		0					0					0					0					0				0		0				0
OF007	40	46	45	49	1	1	1	1	0		0		1		1	2	0		0					0					0					0					0				0		0				0
OF008	30	45	48	47	1	2	1	1	0		0		0		1	2	0		0					0					0					0					0				0		0				0
OF009	55	54	56	60	1	2	1	0	0		0		0		1	3	0		0					0					0					0					0				0		0				0
OF010	37	38	42	48	2	2	1	0	0		0		0		3	2	0		0					0					0					0					0				0		0				0
OF011	61	49	51	56	1	2	1	1	0		0		0		1	2	0		0					0					0					0					0				0		0				0
OF012	59	45	47	50	1	1	1	0	0		0		0		1	2	0		0					0					0					0					0				0		0				0
OF013	51	52	50	55	1	2	1	1	0		0		0		1	2	0		0					0					0					0					0				0		0				0
OF014	70	60	62	70	1	3	1	1	0		0		0		1	2	0		0					0					0					0					0				0		0				0
OF015	47	42	45	51	1	3	1	1	0		0		0		1	2	0		0					0					0					0					0				0		0				0
OF016	31	46	47	53	2	2	1	1	0		0		0		1	2	0		0					0					0					0					0				0		0				0
OF017	48	63	64	67	2	1	1	0	0		0		0		1	1	0		0					0					0					0					0				0		0				0
OF018	60	40	48	52	1	2	1	3	0		0		0		1	3	0		0					0					0					0					0				0		0				0
OF019	21	55	56	60	1	1	1	2	0		0		0		1	2	0		0					0					0					0					0				0		0				0
OF020	42	53	56	60	2	2	1	1	0		0		1	9.9	1	1	0		0					0					0					0					0				0		0				0
OF021	27	56	50	62	2	1	0	1	0		0		0		1	1	0		0					0					0					0					0				0		0				0
OF022	33	55	54	59	1	2	1	0	0		0		0		1	2	0		0					0					0					0					0				0		0				0
OF023	38	48	50	54	2	3	1	1	0		0		0		1	2	0		0					0					0					0					0				0		0				0
OF024	43	57	59	61	1	2	1	1	0		0		0		1	1	0		0					0					0					0					0				0		0				0
OF025	27	66	68	70	2	2	1	1	0		0		0		1	1	0		0					0					0					0					0				0		0				0
OF026	33	40	40	41	1	2	1	1	0		0		0		1	2	0		0					0					0					0					0				0		0				0
OF027	38	65	65	67	2	3	1	2	0		0		0		1	1	0		0					0					0					0					0				0		0				0
KN001	26	56	50	52	1	1	1	2	0		0		0		1	1	0		0					0					0					0					0				1	1	0				0
KN002	30	49	50	51	1	1	1	0	0		0		0		1	1	1	2	0					1	1	14	11	2	0					0					0				1	2	0				0
KN003	45	62	64	65	1	1	1	1	1	1	1	1	0		1	2	1	2	0					0					1	1	7	2	1	0					1	15	3	2	1	2	0				0
KN004	40	42	42	43	2	2	1	1	0		0		0		1	2	1	2	0					1	1	41	4	2	0					1	1	24	4	2	0				1	1	1	24	6	1	1
KN005	44	65	62	64	1	1	0	1	0		0		1		1	3	0		0					0					0					0					0				1	1	0				1
KN006	39	53	52	56	1	1	1	1	0		0		0		1	2	0		0					0					0					0					0				1	1	0				0
KN007	52	60	60	61	1	2	0	0	1	1	1	2.25	0		1	3	0		0					0					0					0					0				1	1	0				1
KN008	52	63	61	65	1	2	1	1	0		0		1		1	2	1	2	0					1	1	26	6	2	1	1	26	2	1	0					0				1	1	0				0
KN009	35	51	48	51	1	1	0	2	0		0		0		1	2	1	2	0					1	1	14	4	1	1	1	14	4	1	1	1	14	4	2	0				1	2	1	42	4	1	0
KN010	51	39	37	40	1	3	0	1	1	2	1	3	1	3.75	1	1	1	1	0					1	1	53	3	1	1	1	53	7	1	0					0				1	1	1	32	7	1	1
KN011	42	55	57	57	1	2	1	1	0		0		1	7.5	1	2	0		0					0					0					0					0				1	1	0				0
KN012	37	69	70	69	1	2	1	2	0		0		0		1	2	1	1	0					1	1	42	3	1	0					0					0				1	2	0				1
KN013	54	47	48	48	1	2	1	1	0		0		0		1	2	0		0					0					0					0					0				1	1	0				1
KN014	37	58	58	57	1	1	1	1	0		0		0		1	2	0		0					0					0					0					0				0		0				0
KN015	43	58	57	59	1	2	1	1	0		0		0		1	2	1	2	1	1	21	3	2	1	1	21	1	2	0					0					0				1	2	0				0
KN016	40	70	72	74	1	1	1	1	1	1	1	25	1		1	2	0		0					0					0					0					0				1	1	1	14	2	1	0
KN017	71	56	54	55	1	2	1	1	1	1	1	6	1	52.5	1	2	0		0					0					0					0					0				1	1	0				1
KN018	48	51	47	49	1	1	1	1	0		0		0		1	2	1	1	0					1	1	56	1	1	0					0					1	56	3	1	1	2	0				0
KN019	39	59.1	65	64	1	2	0	1	0		0		0		1	2	1	1	0					0					0					1	1	28	1	1	1	56	1	1	0		0				0
KN020	25	57	57	58	1	1	0	2	0		0		0		1	2	1	1	0					0					1	1	25	2	1	1	1	109	3	1	0				1	2	1	34	3	1	0
KN021	43	55	57	57	1	2	1	1	1	1	1	14	1	15	1	2	0		0					0					0					0					0				1	2	0				0
KN022	58	48	47	48	1	2	1	3	0		0		0		1	2	1	2	1	1	84	3	1	0					1	1	30	2	1	0					0				1	1	1	42	6	1	1
KN023	30	55	56	58	1	2	1	1	0		0		1	9.9	1	3	1	1	1	1	48	4	1	0					0					0					1	1	3	1	1	2	0				0
AG001	34	48	49	50	1	1	1	1	0		0		1	17.33	1	1	0		0					0					0					0					0				0		0				0
AG002	64	53	54	53	1	4	1	2	0		0		0		1	1	0		0					0					0					0					0				0		0				0
AG003	30	57	57.5	57	2	2	1	1	0		0		0		1	1	0		0					0					0					0					0				0		0				0
AG004	63	45	45	46	1	4	0	3	0		0		0		1	2	0		0					0					0					0					0				0		0				0
AG005	32	68	71	72	2	3	1	2	0		0		0		1	1	0		0					0					0					0					0				0		0				0
AG006	60	65	65	66	1	2	0	3	0		0		0		1	1	0		0					0					0					0					0				0		0				0
AG007	60	68	68	69	2	4	0	3	0		0		0		1	1	0		0					0					0					0					0				0		0				0
AG008	48	56	56	57	1	2	1	2	0		0		1		1	2	0		0					0					0					0					0				0		0				0
AG009	45	60	62	62	1	1	1	0	1	2	1		1	61.9	1	1	0		0					0					0					0					0				0		0				0
AG010	88	49	50	50	1	2	0	0	0		0		0		1	2	0		0					0					0					0					0				0		0				0
AG011	67	49	49	51	2	4	0	1	0		0		0		1	1	1	1	1	1	1	3	1	1	1	1	3	1	1	1	1	7	1	0					0				1	1	0				0
AG012	40	43	43	45	1	1	1	1	0		0		1	8.75	1	2	0		0					0					0					0					0				0		0				0
AG013	48	48	48	48	1	2	1	2	0		0		0		1	1	0		0					0					0					0					0				0		0				0
AG014	63	55	55	56	1	4	1	2	0		0		0		1	2	0		0					0					0					0					0				0		0				0
AG015	68	68	68	68.5	2	2	1	1	0		0		0		1	1	0		0					0					0					0					0				0		0				0
AG016	26	50	52	54	2	1	1	3	0		0		0		1	1	0		0					0					0					0					0				0		0				0
AG017	35	42	44	45	2	1	1	1	0		0		0		1	1	0		0					0					0					0					0				0		0				0
AG018	47	48	45	45	1	2	1	1	1	1	1	2.5	1		1	2	0		0					0					0					0					0				0		0				0
AG019	42	41	47	47	1	3	1	1	0		0		1		1	3	0		0					0					0					0					0				0		0				0
AG020	51	57	56	56	1	1	1	1	0		0		0		1	2	0		0					0					0					0					0				0		0				0
AG021	28	50	50	52	1	1	1	2	0		0		0		1	1	0		0					0					0					0					0				0		0				0
AG022	50	46	46	48	2	3	1	1	0		0		0		1	1	0		0					0					0					0					0				0		0				0
AG023	35	44	44	43	1	1	0	1	1	2	0		0		1	1	0		0					0					0					0					0				0		0				0
AG024	23	43	43	44	2	1	1	1	0		0		0		1	2	0		0					0					0					0					0				0		0				0
AG025	62	42	43	45	2	4	1	1	0		0		0		1	1	0		0					0					0					0					0				0		0				0
AG026	58	52	52.5	51	1	1	1	1	0		0		0		1	1	0		0					0					0					0					0				0		0				0
AG027	48	43	45	45.2	1	4	1	1	0		0		0		1	2	0		0					0					0					0					0				0		0				0
AG028	50	50	51	52	1	3	1	3	0		0		1	12.5	1	2	1	2	1	1	2	5	2	1	1	2	2	2	1	1	2	2	2	0					0				1	2	0				1
AG029	26	52	52	53	1	1	1	1	0		0		1		1	2	0		0					0					0					0					0				0		0				0
AG030	39	48	48	48.5	1	1	1	1	0		0		0		1	3	0		0					0					0					0					0				0		0				0
AG031	73	56	59	60	1	2	1	3	0		0		0		1	1	0		0					0					0					0					0				0		0				0
AG032	44	57	58	57	1	2	1	1	0		0		1		1	2	0		0					0					0					0					0				0		0				0
AG033	34	84	84	86	1	1	1	1	0		0		0		1	1	0		0					0					0					0					0				0		0				0
AG034	23	52	52	54	1	1	0	1	0		0		0		1	1	0		0					0					0					0					0				0		0				0
AG035	29	56	63	65	1	1	1	1	1	1	1	2	1	2	1	1	0		0					0					0					0					0				0		0				0
AG036	54	61	62	63	1	2	1	1	0		0		0		1	1	0		0					0					0					0					0				0		0				0
AG037	35	44	45	46	2	2	1	1	0		0		0		1	2	0		0					0					0					0					0				0		0				0
AG038	43	57	58	58	1	2	1	1	0		0		0		1	2	0		0					0					0					0					0				0		0				0
SDH01	43	36	42	50	2	2	0	1	0		0		0		1	2	0		0					0					0					0					0				0		0				0
SDH02	38	56	46	45	1	1	1	1	0		0		0		1	2	0		0					0					0					0					0				0		0				0
SDH03	20	48	51	50	1	1	0	2	0		0		0		1	1	0		0					0					0					0					0				0		0				0
SDH04	37	50	57	59	1	3	1	1	1	1	1	15.3	1	5	1	2	0		0					0					0					0					0				0		0				0
SDH05	33	55	49	51	2	2	1	1	0		0		0		1	2	0		0					0					0					0					0				0		0				0
SDH06	44	65	66	65	1	2	1	2	0		0		0		1	2	1	1	1	1	1	4	1	0					0					0					1	1	3	1	1	1	0				0
SDH07	30	44	47	50	1	1	0	1	0		0		0		1	2	0		0					0					0					0					0				0		0				0
SDH08	46	58	59	58	2	3	1	1	0		0		0		1	2	0		0					0					0					0					0				0		0				0
SDH09	18	41	43	42	2	1	0	1	0		0		0		1	2	0		0					0					0					0					0				0		0				0
SDH10	66	38	39	41	2	3	1	1	0		0		0		1	2	0		0					0					0					0					0				0		0				0
SDH11	65	35	35	38	1	2	1	1	0		0		0		1	2	0		0					0					0					0					0				0		0				0
SDH12	63	45	48	46	1	2	1	0	0		0		1		1	2	0		0					0					0					0					0				0		0				0
SDH13	73	40	42	46	1	2	1	2	0		0		1		1	2	0		0					0					0					0					0				0		0				0
SDH14	54	51	50	52	2	4	1	1	0		0		0		1	2	0		0					0					0					0					0				0		0				0
SDH15	32	41	45	47	2	1	1	3	0		0		0		1	2	0		0					0					0					0					0				1	1	0				0
SDH16	66	50	52	49	1	2	1	1	0		0		0		1	1	0		0					0					0					0					0				1	2	0				0
SDH17	52	60	61	58	2	2	0	1	0		0		0		1	2	0		0					0					0					0					0				0		0				0
SDH18	50	44	42	44	1	3	1	1	1	1	1	6	1		1	2	0		0					0					0					0					0				0		0				0
SDH19	37	62	59	60	1	1	1	1	0		0		1		1	2	0		0					0					0					0					0				0		0				0
SDH20	68	35	41	40	1	4	1	0	0		0		0		1	2	0		0					0					0					0					0				0		0				0
SDH21	35	46	47	49	1	2	0	1	0		0		0		1	2	1	1	1	1	3	3	1	0					0					0					0				0		0				0
SDH22	51	41	43	44	2	4	0	1	0		0		0		1	2	0		0					0					0					0					0				0		0				0
SDH23	51	55	55	57	2	3	0	1	0		0		0		1	2	0		0					0					0					0					0				0		0				0
SDH24	73	56	53	55	1	4	1	0	0		0		0		1	1	0		0					0					0					0					0				1	2	0				1
SDH25	42	41	43	44	2	2	1	1	0		0		1		1	2	0		0					0					0					0					0				1	2	0				1
SDH26	31	47	49	51	2	1	1	1	0		0		0		1	2	0		0					0					0					0					0				0		0				0
SDH27	58	42	42	44	1	2	0	1	0		0		0		1	2	1	2	1	1	1	18	1	0					0					0					1	1	13	2	1	2	0				0
SDH28	38	58	60	62	1	2	1	1	0		0		0		1	1	0		0					0					0					0					0				0		0				0
SDH29	19	51	51	53	2	1	0	2	0		0		0		1	2	0		0					0					0					0					0				0		0				0
SDH30	66	40	40	42	1	2	1	1	0		0		0		1	2	0		0					0					0					0					0				0		0				0
SDH31	52	57	58	61	1	1	1	1	0		0		0		1	2	0		0					0					0					0					0				0		0				0
SDH32	66	47	47	49	1	3	0	2	0		0		0		1	1	0		0					0					0					0					0				0		0				0
SDH33	57	48	50	49	2	3	1	1	0		0		0		1	2	0		0					0					0					0					0				0		0				0
SDH34	86	44	46	46	1	4	1	1	0		0		0		1	2	0		0					0					0					0					0				0		0				0
SDH35	51	30	30	32	2	1	1	0	0		0		0		1	2	0		0					0					0					0					0				0		0				0
SDH36	18	49	48	51	2	1	0	1	0		0		0		1	2	0		0					0					0					0					0				0		0				0
SDH37	59	45	47	49	1	4	1	1	0		0		0		1	2	1	1	1	1	1	4	1	0					1	1	1	4	1	0					0				0		0				0
SMH01	42	44	45	47	2	1	0	0	0		0		0		1	1	0		0					0					0					0					0				0		0				0
SMH02	60	36	36	38	2	2	0	1	0		0		0		1	2	0		0					0					0					0					0				0		0				0
SMH03	63	51.8	52.4	53.6	1	1	0	0	0		0		0		1	2	0		0					0					0					0					0				1	2	0				0
SMH04	42	45	45	47	1	1	1	2	0		0		0		1	1	1	2	0					1	1	4	10	2	1	1	4	10	1	1	1	4	10	2	0				1	3	0				1
SMH05	41	51	57	58	1	1	1	1	1		1	9.1	1	21	1	2	1	1	0					0					0					0					1	4	2	1	1	1	0				1
SMH06	56	62.1	62.1	64.1	2	1	1	0	0		0		0		1	1	1	2	1	1	24	31	2	1	1	11	31	2	0					1	1	9	9	1	0				1	2	0				0
SMH07	64	45	45	46	1	1	0	2	0		0		0		1	1	1	1	0					1	1	5	11	1	1	1	5	11	1	0					0				1	1	0				1
SMH08	41	39	39	40	1	2	1	1	0		0		0		1	2	0		0					0					0					0					0				0		0				0
SMH09	30	45	44	45	1	1	1	1	0		0		1		1	2	0		0					0					0					0					0				0		0				0
SMH10	22	54	56	57	2	1	0	2	0		0		0		1	2	0		0					0					0					0					0				0		0				0
SMH11	40	50	52	53	2	2	1	1	0		0		0		1	1	0		0					0					0					0					0				0		0				0
SMH12	51	42	43.7	44	1	1	0	0	0		0		0		1	2	0		0					0					0					0					0				1	1	0				1
SMH13	18	63	68	69	1	1	0	2	0		0		0		1	2	0		0					0					0					0					0				0		0				0
SMH14	47	43	49	50	1	2	1	1	0		0		0		1	1	1	1	0					1	2	29	5	1	0					0					0				0		0				0
SMH15	56	51	51	53	1	1	1	1	0		0		0		1	1	0		0					0					0					0					0				0		0				0
SMH18	49	49	47.3	48	1	1	0	1	0		0		0		1	1	0		0					0					0					0					0				0		0				0
SMH19	46	46	48	49	1	1	0	1	0		0		0		1	1	1	2	0					1	1	3	5	2	1	1	3	5	2	1	1	3	5	2	1	3	4	2	1	1	0				1
SMH21	32	41	41	43	2	1	0	1	0		0		0		1	1	0		0					0					0					0					0				1	1	0				0
SMH22	49	43	46	47	1	1	0	2	0		0		0		1	1	1	2	1	1	10	8	2	1	1	10	8	2	0					0					1	10	8	2	1	1	0				1
SMH27	44	46.8	47	48	1	2	1	1	0		0		1		1	2	0		0					0					0					0					0				0		0				0
SMH28	24	47	48	49	1	1	0	3	0		0		0		1	1	1	2	0					1	1	10	21	2	0					1	1	10	21	2	1	10	3	2	1	2	0				1
SMH29	37	64	64	66	2	1	1	2	0		0		0		1	2	0		0					0					0					0					0				0		0				0
SMH30	19	32	33	34	2	1	0	1	0		0		0		1	1	0		0					0					0					0					0				0		0				0
SMH31	53	48	48	50	2	2	1	1	0		0		0		1	2	0		0					0					0					0					0				1	3	0				1
AGH001	42	47	47.7	49.2	2	1	1	1	0		0		0		1	1	0		0					0					0					0					0				1	2	0				0
AGH002	48	75	77.4	78.4	2	2	1	1	0		0		1		1	2	1	1	0					1	1	1	1	1	1	1	3	7	1	0					0				1	1	0				1
AGH003	70	40	41	44	1	1	0	1	0		0		1	21	1	2	0		0					0					0					0					0				0		0				0
AGH004	40	92.9	90.2	91.2	2	4	1	1	0		0		0		1	2	1	3	1	1	56	28	2	0					1	1	84	28	2	1	1	70	7	2	0				1	1	0				0
AGH005	57	73	73	74	1	2	1	2	0		0		0		1	2	1	3	0					0					0					1	1	5	2	3	0				1	2	0				0
AGH006	39	44	45.7	50	1	2	1	2	0		0		1	16	1	2	1	1	1	1	1	4	1	0					0					0					0				0		0				0
AGH007	35	47	48.1	48.9	2	2	1	1	0		0		0		1	2	1	1	1	1	1	7	1	0					0					1	1	1	7	1	0				1	1	0				1
AGH008	25	49.2	50.7	52.1	1	1	0	2	0		0		0		1	2	0		0					0					0					0					0				0		0				0
AGH009	46	48	50.9	52	2	4	1	0	0		0		0		1	2	0		0					0					0					0					0				0		0				0
AGH010	75	60	57	58	1	2	1	1	0		0		1	4	1	2	0		0					0					0					0					0				1	1	0				0
AGH011	28	37.2	36.8	37.8	2	1	1	1	0		0		1	4	1	2	1	1	1	1	2	14	1	1	1	28	14	1	1	1	8	56	1	0					1	28	14	2	1	2	0				1
AGH012	50	91	91	93	1	2	1	2	0		0		0		1	1	1	1	1	1	2	14	1	0					0					1	1	2	14	1	0				1	1	0				1
AGH013	39	37.2	37.2	39.2	2	2	1	1	0		0		1		1	1	1	2	0					0					1	1	56	14	1	0					1	56	3	2	1	2	0				1
AGH014	85	47.7	47.7	49.7	2	4	0	0	0		0		0		1	2	1	2	0					0					1	1	2	28	1	1	1	2	3	2	1	2	5	2	1	1	0				1
AGH015	49	69	66	67	1	2	1	1	0		0		0		1	2	0		0					0					0					0					0				0		0				0
AGH016	79	40.3	40.5	49.7	2	3	0	1	0		0		0		1	2	0		0					0					0					0					0				1	2	0				0
AGH017	30	40.1	43.7	42.3	2	2	1	1	0		0		0		1	2	1	1	0					1	2	3	8	1	0					0					0				1	1	0				1
AGH018	78	51	50	51	1	3	1	1	0		0		1	92	1	2	1	2	1	2	30	14	2	0					0					1	2	30	14	2	0				1	2	0				1
AGH019	18	48	50	52.7	2	1	0	2	0		0		0		1	1	0		0					0					0					0					0				0		0				0
AGH020	63	49	50.3	50.1	1	2	1	1	0		0		0		2	1	0		0					0					0					0					0				0		0				0
AGH021	39	39	41	40	1	3	1	2	0		0		1	6	1	1	0		0					0					0					0					0				1	1	0				1
AGH022	58	35	39.1	43	2	4	1	1	0		0		0		1	3	1	2	0					0					1	2	3	168	2	0					0				1	1	0				0
AGH023	26	43	46	49.2	1	1	0	3	0		0		0		1	2	0		0					0					0					0					0				1	1	0				1
AGH024	25	58.4	56	58	2	3	1	1	0		0		0		1	2	0		0					0					0					0					0				1	1	0				0
AGH025	46	60	54	55	1	2	1	1	1	1	1	3.45	1	26.4	1	2	1	3	1	1	3	14	1	1	1	28	14	3	1	1	28	14	3	1	2	28	56	3	1	28	14	3	1	1	0				0
AGH026	48	80	78.2	76.1	2	2	1	1	0		0		0		2	1	1	2	0					1	1	7	3	1	1	3	7	56	2	0					0				1	1	0				1
AGH027	60	48	50.1	54	2	4	1	0	0		0		0		1	1	1	2	1	1	14	10	1	1	1	20	2	2	1	1	3	14	2	1	1	3	4	2	1	3	4	2	1	2	0				1
AGH028	79	43	41	50	2	4	0	0	0		0		0		1	2	1	2	0					0					0					1	1	14	4	2	1	14	4	2	1	2	0				1
AGH029	54	50	53.1	50	2	2	1	1	0		0		1		1	2	1	2	1	1	2	7	1	0					1	2	1	28	2	0					0				1	2	0				1
AGH030	28	39	39	41	1	1	1	1	0		0		0		1	1	1	2	0					1	1	3	7	1	1	1	3	7	1	1	1	28	14	2	1	31	7	1	1	1	0				1
AGH031	50	47	49	54.8	2	2	1	1	0		0		0		1	1	0		0					0					0					0					0				1	1	0				1
AGH032	91	49	48.2	49.9	2	4	0	1	0		0		0		1	1	0		0					0					0					0					0				0		0				0
AGH033	47	50	53	59	1	1	1	1	0		0		1	184.8	1	1	0		0					0					0					0					0				0		0				0
AGH034	53	92	84	85	2	4	1	1	0		0		0		1	1	1	1	0					0					0					1	2	2	28	1	0				1	1	0				0
AGH035	38	45	45	47	1	2	1	3	0		0		1		1	1	1	2	1	1	3	7	1	0					1	1	3	7	1	1	1	3	7	1	1	28	7	1	1	1	0				1
AGH036	34	48	50	52	1	2	1	1	0		0		1		1	1	1	2	1	1	2	7	1	1	1	2	7	1	0					1	1	2	7	2	0				1	2	0				1
AGH037	52	49.3	45.2	46.1	2	4	1	1	0		0		0		1	1	1	3	0					0					1	2	3	56	2	0					1	28	3	3	1	2	0				1
AGH038	33	40	39.7	47	1	3	1	1	0		0		1		1	2	0		0					0					0					0					0				1	2	0				1
AGH039	64	47	47	49	1	2	1	1	0		0		1		1	3	1	2	0					0					0					1	1	4	7	2	0				0		0				0
AGH040	49	48.7	49	51	1	2	1	1	1	1	1	2.14	1	21	1	2	0		0					0					0					0					0				1	2	0				0
AGH041	71	39.7	40.3	41.3	2	4	1	0	0		0		1	7	1	1	1	2	0					0					1	1	4	56	1	0					1	2	7	2	1	2	0				1
AGH042	33	39	40	49	1	3	1	2	1	1	1	0.3	1	21	1	2	1	2	1	1	2	7	2	1	1	21	3	1	1	1	2	56	2	0					0				1	2	0				1
AGH043	55	50	50	53.2	1	2	1	2	0		0		1	7	1	2	1	1	1	1	2	4	1	1	1	14	1	1	0					0					0				1	2	0				1
AGH044	60	49.7	50	50.3	2	2	1	1	0		0		0		1	1	1	1	1	1	1	7	1	1	2	1	28	1	0					0					1	1	3	1	1	2	0				1
AGH045	69	77	77	79	2	4	1	1	0		0		0		1	2	0		0					0					0					0					0				1	2	0				1
AGH046	61	50	52	50	2	4	1	0	0		0		0		1	2	1	1	1	1	30	4	1	1	1	4	1	1	1	1	28	14	1	1	1	2	3	1	0				1	1	0				1
AGH047	36	50	47	50	1	1	1	2	0		0		1		1	1	0		0					0					0					0					0				1	1	0				0
AGH048	66	40	43	57	1	1	0	1	0		0		1	13.2	1	2	1	2	1	1	2	7	1	1	1	2	2	1	1	1	3	56	1	0					1	1	3	2	1	1	0				1
AGH049	36	73	75	74.8	1	2	1	1	0		0		1	21	1	1	0		0					0					0					0					0				1	1	0				1
AGH050	51	48	50	53.2	2	2	1	0	0		0		1		1	1	1	1	0					0					1	1	3	28	1	1	1	1	7	1	0				1	1	0				1
AGH051	53	40	40	42	1	4	1	2	0		0		1	13.2	1	1	1	1	0					0					1	1	3	28	1	1	1	1	28	1	0				1	2	0				1
AGH052	26	42	42	44	2	1	0	1	0		0		0		1	2	0		0					0					0					0					0				1	1	0				1
AGH053	49	51	50	51	1	2	1	1	0		0		1	14	1	1	1	1	0					1	1	58	3	1	1	1	56	7	1	0					0				1	1	0				1
AGH054	35	49.7	49.7	51.7	2	1	1	2	0		0		0		1	1	1	2	1	1	7	4	1	0					1	1	1	28	1	1	1	7	7	2	1	20		2	1	1	0				1
AGH055	58	52	53.7	54.7	1	3	1	1	0		0		1	18	1	1	1	3	1	1	3	14	1	1	1	3	14	3	1	1	7	56	1	0					0				1	3	0				1
AGH056	49	52	51	55	1	2	1	1	0		0		1	12	1	1	1	1	1	1	3	14	1	0					1	1	3	56	1	1	1	56	4	1	0				1	1	0				1
AGH057	32	45	47	56	2	2	1	1	0		0		1		1	1	1	2	1	2	3	28	1	1	2	1	28	2	1	2	2	28	2	1	2	4	56	1	1	1	4	1	1	1	0				1
AGH058	52	30	30	32	2	2	1	1	0		0		0		1	2	1	1	1	1	2	7	1	1	1	1	14	1	1	1	2	28	1	0					1	7	14	1	1	1	0				1
AGH059	35	39.9	47.7	50	2	1	1	1	0		0		1		1	1	1	1	0					0					1	1	3	56	1	0					0				1	2	0				1
AGH060	30	45	39	36	1	3	1	3	0		0		1	8.75	1	2	1	2	1	1	14	28	1	1	1	14	28	1	1	1	14	168	1	1	1	4	28	2	1	7	56	2	0		0				0
AGH061	43	55	56	57	1	2	1	1	0		0		1	14	1	2	1	2	0					0					0					1	1	1	4	2	0				1	1	0				0
AGH062	41	46	39.9	50.2	1	1	1	1	0		0		1	25	1	2	1	2	1	1	2	3	2	1	1	2	3	2	1	1	7	56	1	1	1	3	7	2	0				1	3	0				1
AGH063	77	58	58	57.5	1	2	1	1	0		0		1	21	1	2	1	2	0					0					0					1	1	1	5	2	0				1	2	0				1
AGH064	36	45	47	49	1	3	1	1	0		0		1	14	1	1	1	1	1	1	2	7	1	0					1	1	4	28	1	1	1	1	4	1	0				1	1	0				1
AGH065	58	39.7	40.1	49	2	4	0	0	0		0		0		1	1	1	2	1	1	8	7	1	1	1	8	2	2	1	1	28	14	1	0					1	2	3	1	1	1	0				1
HFH001	21	40	42	50	1	1	0	3	0		0		0		2	1	0		0					0					0					0					0				0		0				0
HFH002	47	46	37	42	2	2	1	0	0		0		0		1	2	1	1	1	1	5	30	1	0					1	1	8	15	1	0					0				1	1	0				0
HFH003	57	62	65	70	1	2	1	1	0		0		0		2	2	0		0					0					0					0					0				0		0				0
HFH004	44	49	43	51	1	3	1	1	0		0		0		1	3	1	2	0					0					1	1	2	12	1	0					1	3	13	2	1	2	0				1
HFH005	45	50	52	54	1	2	1	1	1	1	0		1		2	3	1	1	1	1	2	5	1	0					0					0					0				0		0				0
HFH006	30	64	63	60	1	1	1	2	0		0		0		1	1	0		0					0					0					0					0				1	1	0				1
HFH007	38	58	60	62	1	1	1	1	0		0		1		1	3	1	2	0					0					0					1	1	14	7	2	0				0		0				0
HFH008	26	58	59	61	2	1	1	2	0		0		0		1	2	0		0					0					0					0					0				0		0				0
HFH009	24	48	50	52	1	1	1	1	0		0		0		1	3	0		0					0					0					0					0				0		0				0
HFH010	31	56	58	60	2	2	0	1	0		0		0		1	3	1	1	1	1	1	5	1	0					0					0					0				0		0				0
HFH012	42	51	51	54	1	2	1	2	0		0		0		2	1	1	2	1	1	3	7	1	0					0					0					1	3	7	2	1	1	0				1
HFH013	39	64	64	66	1	2	1	1	0		0		0		1	3	0		0					0					0					0					0				0		0				0
HFH015	71	44	46	50	1	2	1	1	0		0		0		1	2	1	2	0					1	1	2	3	2	0					0					0				1	1	0				1
HFH016	34	75.4	77	80	2	2	1	3	0		0		0		2	1	0		0					0					0					0					0				1	1	0				1
HFH017	28	48	46	49	1	1	1	2	0		0		0		1	2	0		0					0					0					0					0				0		0				0
HFH018	36	41	46	50	2	1	1	1	0		0		0		1	2	0		0					0					0					0					0				1	1	0				1
HFH019	53	59	60.5	56	1	2	1	2	1	1	1	2.1	1	4	1	2	0		0					0					0					0					0				0		0				0
HFH020	52	70	64	66	1	2	1	2	0		0		0		2	1	0		0					0					0					0					0				0		0				0
HFH021	49	56	58	60	2	1	1	1	0		0		0		2	1	1	2	0					1	1	2	3	2	0					1	1	2	3	2	0				1	1	0				1
HFH022	44	71	73	75	2	2	1	2	0		0		0		3	2	0		0					0					0					0					0				0		0				0
HFH023	46	60	58.9	61	1	1	1	1	0		0		0		1	2	0		0					0					0					0					0				0		0				0
HFH024	56	65	67	71	1	3	1	1	0		0		1	21	1	2	1	2	0					1	1	3	5	2	0					0					1	2	3	2	1	2	0				1
HFH025	34	54	54.7	56	1	2	1	2	0		0		0		3	1	1	1	0					0					1	1	3	5	1	1	1	2	2	2	0				1	1	0				1
HFH026	35	74	77.5	80	1	1	1	3	1	2	0		1	49	1	3	0		0					0					0					0					0				1	2	0				1
HFH027	27	78.2	80	82	1	1	0	3	0		0		0		1	2	0		0					0					0					0					0				0		0				0
HFH028	36	57	59	75	1	2	0	1	0		0		0		1	2	0		0					0					0					0					0				1	1	0				0
HFH029	39	58	52.5	56	1	2	1	1	0		0		0		2	1	1	1	1	1	3	7	1	0					1	1	2	3	1	0					0				1	1	0				0
HFH030	44	50	54	66	1	1	1	2	0		0		1	3	1	2	0		0					0					0					0					0				0		0				0
HFH031	18	40	43.5	50	2	1	0	1	0		0		0		1	2	0		0					0					0					0					0				0		0				0
HFH032	46	52	50	48	1	1	1	1	0		0		0		1	2	0		0					0					0					0					0				1	1	0				1
HFH033	57	51	49	51	1	2	1	1	0		0		0		1	2	0		0					0					0					0					0				1	1	0				0
HFH034	22	57.5	58	59	2	1	1	1	0		0		0		2	2	0		0					0					0					0					0				1	2	0				0
HFH035	74	57	59.5	63	1	2	1	1	0		0		0		1	2	0		0					0					0					0					0				0		0				0
HFH036	38	80	86	90	2	2	1	1	0		0		0		1	2	1	2	0					1	1	5	5	2	0					0					0				0		0				0
HFH037	57	44	46	50	1	2	1	1	0		0		0		2	1	1	2	0					1	1	5	7	2	0					0					0				1	1	0				1
HFH038	32	69	65	75	1	1	0	3	0		0		0		1	2	1	2	0					0					0					0					1	2	5	2	1	1	0				1
HFH040	48	48	47	50	1	2	1	1	0		0		1		2	1	1	1	1	1	1	5	1	0					1	1	5	7	1	0					0				1	1	0				1
AGH064	36	45	47	49	1	3	1	1	0		0		1	14	1	1	1	1	1	1	2	7	1	0					1	1	4	28	1	1	1	1	4	1	0				1	1	0				1
AGH065	58	39.7	40.1	49	2	4	0	0	0		0		0		1	1	1	2	1	1	8	7	1	1	1	8	2	2	1	1	28	14	1	0					1	2	3	1	1	1	0				1
HFH001	21	40	42	50	1	1	0	3	0		0		0		2	1	0		0					0					0					0					0				0		0				0
HFH002	47	46	37	42	2	2	1	0	0		0		0		1	2	1	1	1	1	5	30	1	0					1	1	8	15	1	0					0				1	1	0				0
HFH003	57	62	65	70	1	2	1	1	0		0		0		2	2	0		0					0					0					0					0				0		0				0
HFH004	44	49	43	51	1	3	1	1	0		0		0		1	3	1	2	0					0					1	1	2	12	1	0					1	3	13	2	1	2	0				1
HFH005	45	50	52	54	1	2	1	1	1	1	0		1		2	3	1	1	1	1	2	5	1	0					0					0					0				0		0				0
HFH006	30	64	63	60	1	1	1	2	0		0		0		1	1	0		0					0					0					0					0				1	1	0				1
HFH007	38	58	60	62	1	1	1	1	0		0		1		1	3	1	2	0					0					0					1	1	14	7	2	0				0		0				0
HFH008	26	58	59	61	2	1	1	2	0		0		0		1	2	0		0					0					0					0					0				0		0				0
HFH009	24	48	50	52	1	1	1	1	0		0		0		1	3	0		0					0					0					0					0				0		0				0
HFH010	31	56	58	60	2	2	0	1	0		0		0		1	3	1	1	1	1	1	5	1	0					0					0					0				0		0				0
HFH012	42	51	51	54	1	2	1	2	0		0		0		2	1	1	2	1	1	3	7	1	0					0					0					1	3	7	2	1	1	0				1
HFH013	39	64	64	66	1	2	1	1	0		0		0		1	3	0		0					0					0					0					0				0		0				0
HFH015	71	44	46	50	1	2	1	1	0		0		0		1	2	1	2	0					1	1	2	3	2	0					0					0				1	1	0				1
HFH016	34	75.4	77	80	2	2	1	3	0		0		0		2	1	0		0					0					0					0					0				1	1	0				1
HFH017	28	48	46	49	1	1	1	2	0		0		0		1	2	0		0					0					0					0					0				0		0				0
HFH018	36	41	46	50	2	1	1	1	0		0		0		1	2	0		0					0					0					0					0				1	1	0				1
HFH019	53	59	60.5	56	1	2	1	2	1	1	1	2.1	1	4	1	2	0		0					0					0					0					0				0		0				0
HFH020	52	70	64	66	1	2	1	2	0		0		0		2	1	0		0					0					0					0					0				0		0				0
HFH021	49	56	58	60	2	1	1	1	0		0		0		2	1	1	2	0					1	1	2	3	2	0					1	1	2	3	2	0				1	1	0				1
HFH022	44	71	73	75	2	2	1	2	0		0		0		3	2	0		0					0					0					0					0				0		0				0
HFH023	46	60	58.9	61	1	1	1	1	0		0		0		1	2	0		0					0					0					0					0				0		0				0
HFH024	56	65	67	71	1	3	1	1	0		0		1	21	1	2	1	2	0					1	1	3	5	2	0					0					1	2	3	2	1	2	0				1
HFH025	34	54	54.7	56	1	2	1	2	0		0		0		3	1	1	1	0					0					1	1	3	5	1	1	1	2	2	2	0				1	1	0				1
HFH026	35	74	77.5	80	1	1	1	3	1	2	0		1	49	1	3	0		0					0					0					0					0				1	2	0				1
HFH027	27	78.2	80	82	1	1	0	3	0		0		0		1	2	0		0					0					0					0					0				0		0				0
HFH028	36	57	59	75	1	2	0	1	0		0		0		1	2	0		0					0					0					0					0				1	1	0				0
HFH029	39	58	52.5	56	1	2	1	1	0		0		0		2	1	1	1	1	1	3	7	1	0					1	1	2	3	1	0					0				1	1	0				0
HFH030	44	50	54	66	1	1	1	2	0		0		1	3	1	2	0		0					0					0					0					0				0		0				0
AGH014	85	47.7	47.7	49.7	2	4	0	0	0		0		0		1	2	1	2	0					0					1	1	2	28	1	1	1	2	3	2	1	2	5	2	1	1	0				1
AGH015	49	69	66	67	1	2	1	1	0		0		0		1	2	0		0					0					0					0					0				0		0				0
AGH016	79	40.3	40.5	49.7	2	3	0	1	0		0		0		1	2	0		0					0					0					0					0				1	2	0				0
AGH017	30	40.1	43.7	42.3	2	2	1	1	0		0		0		1	2	1	1	0					1	2	3	8	1	0					0					0				1	1	0				1
AGH018	78	51	50	51	1	3	1	1	0		0		1	92	1	2	1	2	1	2	30	14	2	0					0					1	2	30	14	2	0				1	2	0				1
AGH019	18	48	50	52.7	2	1	0	2	0		0		0		1	1	0		0					0					0					0					0				0		0				0
AGH020	63	49	50.3	50.1	1	2	1	1	0		0		0		2	1	0		0					0					0					0					0				0		0				0
AGH021	39	39	41	40	1	3	1	2	0		0		1	6	1	1	0		0					0					0					0					0				1	1	0				1
AGH022	58	35	39.1	43	2	4	1	1	0		0		0		1	3	1	2	0					0					1	2	3	168	2	0					0				1	1	0				0
AGH023	26	43	46	49.2	1	1	0	3	0		0		0		1	2	0		0					0					0					0					0				1	1	0				1
AGH024	25	58.4	56	58	2	3	1	1	0		0		0		1	2	0		0					0					0					0					0				1	1	0				0
AGH025	46	60	54	55	1	2	1	1	1	1	1	3.45	1	26.4	1	2	1	3	1	1	3	14	1	1	1	28	14	3	1	1	28	14	3	1	2	28	56	3	1	28	14	3	1	1	0				0
AGH026	48	80	78.2	76.1	2	2	1	1	0		0		0		2	1	1	2	0					1	1	7	3	1	1	3	7	56	2	0					0				1	1	0				1
AGH027	60	48	50.1	54	2	4	1	0	0		0		0		1	1	1	2	1	1	14	10	1	1	1	20	2	2	1	1	3	14	2	1	1	3	4	2	1	3	4	2	1	2	0				1
AGH028	79	43	41	50	2	4	0	0	0		0		0		1	2	1	2	0					0					0					1	1	14	4	2	1	14	4	2	1	2	0				1
AGH029	54	50	53.1	50	2	2	1	1	0		0		1		1	2	1	2	1	1	2	7	1	0					1	2	1	28	2	0					0				1	2	0				1
AGH030	28	39	39	41	1	1	1	1	0		0		0		1	1	1	2	0					1	1	3	7	1	1	1	3	7	1	1	1	28	14	2	1	31	7	1	1	1	0				1
AGH031	50	47	49	54.8	2	2	1	1	0		0		0		1	1	0		0					0					0					0					0				1	1	0				1
AGH032	91	49	48.2	49.9	2	4	0	1	0		0		0		1	1	0		0					0					0					0					0				0		0				0
AGH033	47	50	53	59	1	1	1	1	0		0		1	184.8	1	1	0		0					0					0					0					0				0		0				0
AGH034	53	92	84	85	2	4	1	1	0		0		0		1	1	1	1	0					0					0					1	2	2	28	1	0				1	1	0				0
AGH035	38	45	45	47	1	2	1	3	0		0		1		1	1	1	2	1	1	3	7	1	0					1	1	3	7	1	1	1	3	7	1	1	28	7	1	1	1	0				1
AGH036	34	48	50	52	1	2	1	1	0		0		1		1	1	1	2	1	1	2	7	1	1	1	2	7	1	0					1	1	2	7	2	0				1	2	0				1
AGH037	52	49.3	45.2	46.1	2	4	1	1	0		0		0		1	1	1	3	0					0					1	2	3	56	2	0					1	28	3	3	1	2	0				1
AGH038	33	40	39.7	47	1	3	1	1	0		0		1		1	2	0		0					0					0					0					0				1	2	0				1
AGH039	64	47	47	49	1	2	1	1	0		0		1		1	3	1	2	0					0					0					1	1	4	7	2	0				0		0				0
AGH040	49	48.7	49	51	1	2	1	1	1	1	1	2.14	1	21	1	2	0		0					0					0					0					0				1	2	0				0
AGH041	71	39.7	40.3	41.3	2	4	1	0	0		0		1	7	1	1	1	2	0					0					1	1	4	56	1	0					1	2	7	2	1	2	0				1
AGH042	33	39	40	49	1	3	1	2	1	1	1	0.3	1	21	1	2	1	2	1	1	2	7	2	1	1	21	3	1	1	1	2	56	2	0					0				1	2	0				1
AGH043	55	50	50	53.2	1	2	1	2	0		0		1	7	1	2	1	1	1	1	2	4	1	1	1	14	1	1	0					0					0				1	2	0				1
AGH044	60	49.7	50	50.3	2	2	1	1	0		0		0		1	1	1	1	1	1	1	7	1	1	2	1	28	1	0					0					1	1	3	1	1	2	0				1
AG004	63	45	45	46	1	4	0	3	0		0		0		1	2	0		0					0					0					0					0				0		0				0
AG005	32	68	71	72	2	3	1	2	0		0		0		1	1	0		0					0					0					0					0				0		0				0
AG006	60	65	65	66	1	2	0	3	0		0		0		1	1	0		0					0					0					0					0				0		0				0
AG007	60	68	68	69	2	4	0	3	0		0		0		1	1	0		0					0					0					0					0				0		0				0
AG008	48	56	56	57	1	2	1	2	0		0		1		1	2	0		0					0					0					0					0				0		0				0
AG009	45	60	62	62	1	1	1	0	1	2	1		1	61.9	1	1	0		0					0					0					0					0				0		0				0
AG010	88	49	50	50	1	2	0	0	0		0		0		1	2	0		0					0					0					0					0				0		0				0
AG011	67	49	49	50	2	4	0	1	0		0		0		1	1	1	1	1	1	1	3	1	1	1	1	3	1	1	1	1	7	1	0					0				1	1	0				0
AG012	40	43	43	44	1	1	1	1	0		0		1	8.75	1	2	0		0					0					0					0					0				0		0				0
AG013	48	48	48	48	1	2	1	2	0		0		0		1	1	0		0					0					0					0					0				0		0				0
AG014	63	55	55	56	1	4	1	2	0		0		0		1	2	0		0					0					0					0					0				0		0				0
[truncated: 125 more columns]
